# Supplementary material for: Development of the Rabbit NASH Model Resembling Human NASH and Atherosclerosis
Source: Biomedicines. 2023 Jan 27;11(2):384. doi: 10.3390/biomedicines11020384 (PMC9953079; doi:10.3390/biomedicines11020384)
Supplement: Supplementary file 1 [file biomedicines-11-00384-s001.zip]

Archive with 1 entries (1 files):
- biomedicines-2141935-supplementary.pdf
